# Supplementary material for: Phytobacter spp: the emergence of a new genus of healthcare-associated Enterobacterales encoding carbapenemases in Argentina: a case series
Source: Infect Prev Pract. 2024 Jun 10;6(3):100379. doi: 10.1016/j.infpip.2024.100379 (PMC11245914; doi:10.1016/j.infpip.2024.100379)
Supplement: Multimedia component 1 [file mmc1.xlsx]

## Sheet: CVMA1
Supplementary Table 1
Virulence Factor Gene predicted in CVMA1 genome
BLASTp: Parameters: Coverage > 70%; Identity 30%
Strain	SEQUENCE	START	END	STRAND	GENE	%COVERAGE	%IDENTITY	ACCESSION	PRODUCT
CVMA1	NODE_10_length_147961_cov_7.859579	107014	107863	-	galU	95.27	69.53	NP_438972	(galU) glucosephosphate uridylyltransferase [LOS (CVF494)] [Haemophilus influenzae Rd KW20]
CVMA1	NODE_14_length_117218_cov_10.892591	184	1056	-	fepB	91.01	75.34	NP_752610	(fepB) ferrienterobactin ABC transporter periplasmic binding protein [Enterobactin (VF0228)] [Escherichia coli CFT073]
CVMA1	NODE_14_length_117218_cov_10.892591	1280	2466	+	entC	99.66	72.35	NP_752611	(entC) isochorismate synthase 1 [Enterobactin (VF0228)] [Escherichia coli CFT073]
CVMA1	NODE_14_length_117218_cov_10.892591	2476	4067	+	entE	98.63	75.42	NP_752612	(entE) 23-dihydroxybenzoate-AMP ligase component of enterobactin synthase multienzyme complex [Enterobactin (VF0228)] [Escherichia coli CFT073]
CVMA1	NODE_14_length_117218_cov_10.892591	4099	4946	+	entB	98.60	80.72	NP_752613	(entB) isochorismatase [Enterobactin (VF0228)] [Escherichia coli CFT073]
CVMA1	NODE_14_length_117218_cov_10.892591	4971	5696	+	entA	96.65	77.53	NP_752614	(entA) 23-dihydro-23-dihydroxybenzoate dehydrogenase [Enterobactin (VF0228)] [Escherichia coli CFT073]
CVMA1	NODE_15_length_116326_cov_9.594061	91413	92191	-	flgJ	80.63	65.92	YP_001006756	(flgJ) flagellar rod assembly protein/muramidase FlgJ [Flagella (VF0394)] [Yersinia enterocolitica subsp. enterocolitica 8081]
CVMA1	NODE_15_length_116326_cov_9.594061	92305	93318	-	flgI	93.41	71.61	YP_001006757	(flgI) flagellar P-ring protein precursor FlgI [Flagella (VF0394)] [Yersinia enterocolitica subsp. enterocolitica 8081]
CVMA1	NODE_15_length_116326_cov_9.594061	93419	93969	-	flgH	80.56	74.59	YP_001006758	(flgH) flagellar L-ring protein precursor FlgH [Flagella (VF0394)] [Yersinia enterocolitica subsp. enterocolitica 8081]
CVMA1	NODE_15_length_116326_cov_9.594061	94168	94815	-	flgG	98.62	76.96	YP_001006759	(flgG) flagellar basal-body rod protein FlgG [Flagella (VF0394)] [Yersinia enterocolitica subsp. enterocolitica 8081]
CVMA1	NODE_15_length_116326_cov_9.594061	94966	95721	-	flgF	98.81	67.58	YP_001006760	(flgF) flagellar basal-body rod protein FlgF [Flagella (VF0394)] [Yersinia enterocolitica subsp. enterocolitica 8081]
CVMA1	NODE_15_length_116326_cov_9.594061	97187	97602	-	flgD	72.22	69.86	YP_001006762	(flgD) flagellar basal-body rod modification protein FlgD [Flagella (VF0394)] [Yersinia enterocolitica subsp. enterocolitica 8081]
CVMA1	NODE_15_length_116326_cov_9.594061	97739	98143	-	flgC	100.00	70.62	YP_001006763	(flgC) flagellar basal-body rod protein FlgC [Flagella (VF0394)] [Yersinia enterocolitica subsp. enterocolitica 8081]
CVMA1	NODE_15_length_116326_cov_9.594061	98159	98562	-	flgB	96.86	73.96	YP_001006764	(flgB) flagellar basal-body rod protein FlgB [Flagella (VF0394)] [Yersinia enterocolitica subsp. enterocolitica 8081]
CVMA1	NODE_16_length_105763_cov_8.331274	21249	22295	-	ompA	100.00	85.96	AAF37887	(ompA) outer membrane protein A [OmpA (VF0236)] [Escherichia coli O18:K1:H7 str. RS218]
CVMA1	NODE_17_length_104347_cov_14.737077	42702	43621	-	rfaD	98.81	70.90	NP_439271	(rfaD) ADP-L-glycero-D-mannoheptose-6-epimerase [LOS (VF0044)] [Haemophilus influenzae Rd KW20]
CVMA1	NODE_18_length_96752_cov_11.549563	7764	8290	-	clpP	87.44	67.11	NP_465991	(clpP) ATP-dependent Clp protease proteolytic subunit [ClpP (VF0074)] [Listeria monocytogenes EGD-e]
CVMA1	NODE_19_length_96241_cov_13.332952	75606	77240	+	htpB	98.12	70.34	YP_094724	(htpB) Hsp60 60K heat shock protein HtpB [Hsp60 (VF0159)] [Legionella pneumophila subsp. pneumophila str. Philadelphia 1]
CVMA1	NODE_1_length_391655_cov_10.571761	47912	48927	-	rffG	97.34	64.55	NP_439034	(rffG) dTDP-glucose 46-dehydratase [LOS (CVF494)] [Haemophilus influenzae Rd KW20]
CVMA1	NODE_1_length_391655_cov_10.571761	57842	58870	-	manB	74.98	67.48	YP_001007254	(manB) phosphomannomutase [O-antigen (VF0392)] [Yersinia enterocolitica subsp. enterocolitica 8081]
CVMA1	NODE_1_length_391655_cov_10.571761	62333	63054	-	fcl	74.33	68.59	YP_001007256	(fcl) GDP-fucose synthetase [O-antigen (VF0392)] [Yersinia enterocolitica subsp. enterocolitica 8081]
CVMA1	NODE_22_length_81982_cov_11.853672	28387	28845	+	gmhA/lpcA	78.46	74.29	NP_439337	(gmhA/lpcA) phosphoheptose isomerase [LOS (CVF494)] [Haemophilus influenzae Rd KW20]
CVMA1	NODE_2_length_356519_cov_12.685096	68647	70163	+	cheD	90.44	71.38	YP_001006778	(cheD) methyl-accepting chemotaxis protein CheD [peritrichous flagella (AI145)] [Yersinia enterocolitica subsp. enterocolitica 8081]
CVMA1	NODE_2_length_356519_cov_12.685096	248301	249182	+	lpxC	95.53	70.24	NP_439302	(lpxC) UDP-3-O-(R-3-hydroxymyristoyl)-N-acetylglucosamine deacetylase [LOS (CVF494)] [Haemophilus influenzae Rd KW20]
CVMA1	NODE_2_length_356519_cov_12.685096	336505	337192	+	lpxA	87.07	67.78	NP_439219	(lpxA) UDP-N-acetylglucosamine acyltransferase [LOS (CVF494)] [Haemophilus influenzae Rd KW20]
CVMA1	NODE_2_length_356519_cov_12.685096	352992	353708	-	IlpA	87.41	70.14	NP_933683	(IlpA) immunogenic lipoprotein A [IlpA (VF0513)] [Vibrio vulnificus YJ016]
CVMA1	NODE_35_length_53812_cov_10.189467	10980	11249	-	fliQ	100.00	72.59	YP_001006752	(fliQ) flagellar biosynthetic protein FliQ [Flagella (VF0394)] [Yersinia enterocolitica subsp. enterocolitica 8081]
CVMA1	NODE_35_length_53812_cov_10.189467	11260	11942	-	fliP	98.98	76.53	YP_001006751	(fliP) flagellar biosynthetic protein FliP [Flagella (VF0394)] [Yersinia enterocolitica subsp. enterocolitica 8081]
CVMA1	NODE_35_length_53812_cov_10.189467	12382	12750	-	fliN	87.77	75.20	YP_001006749	(fliN) flagellar motor switch protein FliN [Flagella (VF0394)] [Yersinia enterocolitica subsp. enterocolitica 8081]
CVMA1	NODE_35_length_53812_cov_10.189467	12786	13794	-	fliM	99.30	75.69	YP_001006748	(fliM) flagellar motor switch protein FliM [Flagella (VF0394)] [Yersinia enterocolitica subsp. enterocolitica 8081]
CVMA1	NODE_35_length_53812_cov_10.189467	16189	17437	-	fliI	93.39	76.34	YP_001006744	(fliI) flagellum-specific ATP synthase FliI [Flagella (VF0394)] [Yersinia enterocolitica subsp. enterocolitica 8081]
CVMA1	NODE_35_length_53812_cov_10.189467	18203	19189	-	fliG	99.40	78.12	YP_001006742	(fliG) flagellar motor switch protein G [Flagella (VF0394)] [Yersinia enterocolitica subsp. enterocolitica 8081]
CVMA1	NODE_35_length_53812_cov_10.189467	43052	43740	+	fliA	95.02	74.53	YP_001006726	(fliA) flagellar biosynthesis sigma factor [Flagella (VF0394)] [Yersinia enterocolitica subsp. enterocolitica 8081]
CVMA1	NODE_36_length_48248_cov_8.779224	20985	22226	-	hsiC1/vipB	82.97	75.28	NP_248774	(hsiC1/vipB) type VI secretion system tubule-forming protein VipB [HSI-I (VF0334)] [Pseudomonas aeruginosa PAO1]
CVMA1	NODE_36_length_48248_cov_8.779224	22555	22991	-	hsiB1/vipA	84.20	73.23	NP_248773	(hsiB1/vipA) type VI secretion system tubule-forming protein VipA [HSI-I (VF0334)] [Pseudomonas aeruginosa PAO1]
CVMA1	NODE_39_length_46058_cov_11.854266	45444	45850	+	luxS	78.42	71.50	NP_230208	(luxS) S-ribosylhomocysteinase [AI-2 (VF0406)] [Vibrio cholerae O1 biovar El Tor str. N16961]
CVMA1	NODE_3_length_220642_cov_12.256990	105153	105929	+	kpsM	99.49	68.50	AAA24046	(kpsM) KpsM [K1 capsule (VF0239)] [Escherichia coli O18:K1:H7 str. RS218]
CVMA1	NODE_3_length_220642_cov_12.256990	105926	106513	+	kpsT	88.18	72.10	AAA24047	(kpsT) KpsT [K1 capsule (VF0239)] [Escherichia coli O18:K1:H7 str. RS218]
CVMA1	NODE_3_length_220642_cov_12.256990	116039	117432	-	kpsD	82.95	74.16	AAA21682	(kpsD) KpsD [K1 capsule (VF0239)] [Escherichia coli O18:K1:H7 str. RS218]
CVMA1	NODE_3_length_220642_cov_12.256990	137135	138515	+	rfaE	95.95	65.37	NP_439675	(rfaE) ADP-heptose synthase [LOS (VF0044)] [Haemophilus influenzae Rd KW20]
CVMA1	NODE_3_length_220642_cov_12.256990	206527	208587	-	iutA	90.18	67.57	NP_755498	(iutA) ferric aerobactin receptor precusor IutA [Aerobactin (VF0229)] [Escherichia coli CFT073]
CVMA1	NODE_45_length_40418_cov_11.515728	28254	30505	-	fepA	98.44	75.34	NP_752600	(fepA) ferrienterobactin outer membrane transporter [Enterobactin (VF0228)] [Escherichia coli CFT073]
CVMA1	NODE_45_length_40418_cov_11.515728	30765	31955	+	fes	97.26	69.34	NP_752602	(fes) enterobactin/ferric enterobactin esterase [enterobactin (IA019)] [Escherichia coli CFT073]
CVMA1	NODE_45_length_40418_cov_11.515728	32227	36066	+	entF	98.20	72.64	NP_752604	(entF) enterobactin synthase multienzyme complex component ATP-dependent [Enterobactin (VF0228)] [Escherichia coli CFT073]
CVMA1	NODE_45_length_40418_cov_11.515728	36185	36958	-	fepC	94.61	77.06	NP_752606	(fepC) ferrienterobactin ABC transporter ATPase [Enterobactin (VF0228)] [Escherichia coli CFT073]
CVMA1	NODE_45_length_40418_cov_11.515728	36970	37823	-	fepG	86.00	77.64	NP_752607	(fepG) iron-enterobactin ABC transporter permease [Enterobactin (VF0228)] [Escherichia coli CFT073]
CVMA1	NODE_45_length_40418_cov_11.515728	37965	38828	-	fepD	84.86	77.92	NP_752608	(fepD) ferrienterobactin ABC transporter permease [Enterobactin (VF0228)] [Escherichia coli CFT073]
CVMA1	NODE_45_length_40418_cov_11.515728	39074	40298	+	entS	97.92	76.90	NP_752609	(entS) enterobactin exporter iron-regulated [enterobactin (IA019)] [Escherichia coli CFT073]
CVMA1	NODE_46_length_39680_cov_7.913996	136	742	-	cheZ	93.02	72.96	YP_001006773	(cheZ) chemotaxis regulator CheZ [peritrichous flagella (AI145)] [Yersinia enterocolitica subsp. enterocolitica 8081]
CVMA1	NODE_46_length_39680_cov_7.913996	791	1178	-	cheY	99.49	78.35	YP_001006774	(cheY) chemotaxis regulatory protein CheY [peritrichous flagella (AI145)] [Yersinia enterocolitica subsp. enterocolitica 8081]
CVMA1	NODE_46_length_39680_cov_7.913996	1220	2247	-	cheB	96.86	73.46	YP_001006775	(cheB) chemotaxis-specific methylesterase CheB [peritrichous flagella (AI145)] [Yersinia enterocolitica subsp. enterocolitica 8081]
CVMA1	NODE_46_length_39680_cov_7.913996	2254	3068	-	cheR	97.95	70.70	YP_001006776	(cheR) chemotaxis methyltransferase CheR [peritrichous flagella (AI145)] [Yersinia enterocolitica subsp. enterocolitica 8081]
CVMA1	NODE_46_length_39680_cov_7.913996	13425	13886	-	cheW	92.57	75.59	YP_001006779	(cheW) purine-binding chemotaxis protein CheW [peritrichous flagella (AI145)] [Yersinia enterocolitica subsp. enterocolitica 8081]
CVMA1	NODE_46_length_39680_cov_7.913996	16992	17822	-	motA	93.47	72.24	YP_001006782	(motA) flagellar motor protein MotA [peritrichous flagella (AI145)] [Yersinia enterocolitica subsp. enterocolitica 8081]
CVMA1	NODE_46_length_39680_cov_7.913996	17979	18533	-	flhC	95.36	75.81	YP_001006783	(flhC) flagellar biosynthesis transcription activator FlhC [Flagella (VF0394)] [Yersinia enterocolitica subsp. enterocolitica 8081]
CVMA1	NODE_46_length_39680_cov_7.913996	18611	18895	-	flhD	78.33	70.83	YP_001006784	(flhD) flagellar transcriptional activator FlhD [Flagella (VF0394)] [Yersinia enterocolitica subsp. enterocolitica 8081]
CVMA1	NODE_48_length_36704_cov_9.016054	18446	20137	-	msbA	95.46	63.83	NP_438233	(msbA) lipid transporter ATP-binding/permease [LOS (CVF494)] [Haemophilus influenzae Rd KW20]
CVMA1	NODE_49_length_36280_cov_12.752700	4296	5263	+	icl	73.04	64.93	YP_177728	(icl) Isocitrate lyase Icl (isocitrase) (isocitratase) [Isocitrate lyase (VF0253)] [Mycobacterium tuberculosis H37Rv]
CVMA1	NODE_57_length_21779_cov_9.260022	949	2070	+	flhB	97.31	65.63	YP_001006771	(flhB) flagellar biosynthetic protein FlhB [Flagella (VF0394)] [Yersinia enterocolitica subsp. enterocolitica 8081]
CVMA1	NODE_57_length_21779_cov_9.260022	2090	4160	+	flhA	99.52	74.10	YP_001006770	(flhA) flagellar biosynthesis protein FlhA [Flagella (VF0394)] [Yersinia enterocolitica subsp. enterocolitica 8081]
CVMA1	NODE_58_length_21204_cov_7.515265	19728	20476	+	kdsA	87.25	72.47	NP_439706	(kdsA) 2-dehydro-3-deoxyphosphooctonate aldolase [LOS (CVF494)] [Haemophilus influenzae Rd KW20]
CVMA1	NODE_69_length_16378_cov_9.805656	3487	4323	-	csgG	100.00	77.54	NP_460110	(csgG) curli production assembly/transport protein CsgG [Agf (VF0103)] [Salmonella enterica subsp. enterica serovar Typhimurium str. LT2]
CVMA1	NODE_69_length_16378_cov_9.805656	4350	4721	-	csgF	88.97	77.13	NP_460111	(csgF) curli production assembly/transport protein CsgF [Agf (VF0103)] [Salmonella enterica subsp. enterica serovar Typhimurium str. LT2]
CVMA1	NODE_69_length_16378_cov_9.805656	4790	5152	-	csgE	91.67	71.82	NP_460112	(csgE) curli production assembly/transport protein CsgE [Agf (VF0103)] [Salmonella enterica subsp. enterica serovar Typhimurium str. LT2]
CVMA1	NODE_69_length_16378_cov_9.805656	5184	5834	-	csgD	99.54	76.30	NP_460113	(csgD) DNA-binding transcriptional regulator CsgD [curli fibers/thin aggregative fimbriae (AGF) (AI094)] [Salmonella enterica subsp. enterica serovar Typhimurium str. LT2]
CVMA1	NODE_69_length_16378_cov_9.805656	6600	7051	+	csgB	98.90	73.95	NP_460114	(csgB) minor curlin subunit precursor curli nucleator protein CsgB [Agf (VF0103)] [Salmonella enterica subsp. enterica serovar Typhimurium str. LT2]
CVMA1	NODE_69_length_16378_cov_9.805656	7096	7539	+	csgA	97.37	69.08	NP_460115	(csgA) curlin major subunit CsgA [Agf (VF0103)] [Salmonella enterica subsp. enterica serovar Typhimurium str. LT2]

## Sheet: CVMA24
Supplementary Table 1
Virulence Factor Gene predicted in CVMA24 genome
BLASTp: Parameters: Coverage > 70%; Identity 30%
Strain	SEQUENCE	START	END	STRAND	GENE	%COVERAGE	%IDENTITY	ACCESSION	PRODUCT
CVMA24	NODE_14_length_134477_cov_286.163862	87885	88291	-	luxS	78.42	71.50	NP_230208	(luxS) S-ribosylhomocysteinase [AI-2 (VF0406)] [Vibrio cholerae O1 biovar El Tor str. N16961]
CVMA24	NODE_15_length_120725_cov_300.071986	11915	12691	+	kpsM	99.49	68.12	AAA24046	(kpsM) KpsM [K1 capsule (VF0239)] [Escherichia coli O18:K1:H7 str. RS218]
CVMA24	NODE_15_length_120725_cov_300.071986	12688	13275	+	kpsT	88.18	72.10	AAA24047	(kpsT) KpsT [K1 capsule (VF0239)] [Escherichia coli O18:K1:H7 str. RS218]
CVMA24	NODE_15_length_120725_cov_300.071986	22801	24194	-	kpsD	82.95	74.23	AAA21682	(kpsD) KpsD [K1 capsule (VF0239)] [Escherichia coli O18:K1:H7 str. RS218]
CVMA24	NODE_15_length_120725_cov_300.071986	43899	45279	+	rfaE	95.95	65.37	NP_439675	(rfaE) ADP-heptose synthase [LOS (VF0044)] [Haemophilus influenzae Rd KW20]
CVMA24	NODE_15_length_120725_cov_300.071986	116768	118861	-	iutA	91.62	67.41	NP_755498	(iutA) ferric aerobactin receptor precusor IutA [Aerobactin (VF0229)] [Escherichia coli CFT073]
CVMA24	NODE_18_length_97744_cov_329.430975	21884	23518	-	htpB	98.12	70.34	YP_094724	(htpB) Hsp60 60K heat shock protein HtpB [Hsp60 (VF0159)] [Legionella pneumophila subsp. pneumophila str. Philadelphia 1]
CVMA24	NODE_1_length_583449_cov_210.814924	13076	13824	+	kdsA	87.25	72.61	NP_439706	(kdsA) 2-dehydro-3-deoxyphosphooctonate aldolase [LOS (CVF494)] [Haemophilus influenzae Rd KW20]
CVMA24	NODE_1_length_583449_cov_210.814924	54899	55748	+	galU	95.27	69.42	NP_438972	(galU) glucosephosphate uridylyltransferase [LOS (CVF494)] [Haemophilus influenzae Rd KW20]
CVMA24	NODE_21_length_91907_cov_354.684384	42622	43541	-	rfaD	98.81	71.12	NP_439271	(rfaD) ADP-L-glycero-D-mannoheptose-6-epimerase [LOS (VF0044)] [Haemophilus influenzae Rd KW20]
CVMA24	NODE_23_length_76098_cov_292.785493	17735	18193	-	gmhA/lpcA	78.46	74.29	NP_439337	(gmhA/lpcA) phosphoheptose isomerase [LOS (CVF494)] [Haemophilus influenzae Rd KW20]
CVMA24	NODE_24_length_75888_cov_232.251494	3402	4238	-	csgG	100.00	77.66	NP_460110	(csgG) curli production assembly/transport protein CsgG [Agf (VF0103)] [Salmonella enterica subsp. enterica serovar Typhimurium str. LT2]
CVMA24	NODE_24_length_75888_cov_232.251494	4265	4636	-	csgF	88.97	77.13	NP_460111	(csgF) curli production assembly/transport protein CsgF [Agf (VF0103)] [Salmonella enterica subsp. enterica serovar Typhimurium str. LT2]
CVMA24	NODE_24_length_75888_cov_232.251494	4705	5067	-	csgE	91.67	71.82	NP_460112	(csgE) curli production assembly/transport protein CsgE [Agf (VF0103)] [Salmonella enterica subsp. enterica serovar Typhimurium str. LT2]
CVMA24	NODE_24_length_75888_cov_232.251494	5099	5749	-	csgD	99.23	76.52	NP_460113	(csgD) DNA-binding transcriptional regulator CsgD [curli fibers/thin aggregative fimbriae (AGF) (AI094)] [Salmonella enterica subsp. enterica serovar Typhimurium str. LT2]
CVMA24	NODE_24_length_75888_cov_232.251494	6515	6966	+	csgB	98.90	73.95	NP_460114	(csgB) minor curlin subunit precursor curli nucleator protein CsgB [Agf (VF0103)] [Salmonella enterica subsp. enterica serovar Typhimurium str. LT2]
CVMA24	NODE_24_length_75888_cov_232.251494	7011	7454	+	csgA	97.37	69.08	NP_460115	(csgA) curlin major subunit CsgA [Agf (VF0103)] [Salmonella enterica subsp. enterica serovar Typhimurium str. LT2]
CVMA24	NODE_24_length_75888_cov_232.251494	33908	34311	+	flgB	96.86	73.96	YP_001006764	(flgB) flagellar basal-body rod protein FlgB [Flagella (VF0394)] [Yersinia enterocolitica subsp. enterocolitica 8081]
CVMA24	NODE_24_length_75888_cov_232.251494	34327	34731	+	flgC	100.00	70.62	YP_001006763	(flgC) flagellar basal-body rod protein FlgC [Flagella (VF0394)] [Yersinia enterocolitica subsp. enterocolitica 8081]
CVMA24	NODE_24_length_75888_cov_232.251494	36749	37504	+	flgF	98.81	67.58	YP_001006760	(flgF) flagellar basal-body rod protein FlgF [Flagella (VF0394)] [Yersinia enterocolitica subsp. enterocolitica 8081]
CVMA24	NODE_24_length_75888_cov_232.251494	37655	38302	+	flgG	98.78	76.46	YP_001006759	(flgG) flagellar basal-body rod protein FlgG [Flagella (VF0394)] [Yersinia enterocolitica subsp. enterocolitica 8081]
CVMA24	NODE_24_length_75888_cov_232.251494	38501	39051	+	flgH	80.56	74.41	YP_001006758	(flgH) flagellar L-ring protein precursor FlgH [Flagella (VF0394)] [Yersinia enterocolitica subsp. enterocolitica 8081]
CVMA24	NODE_24_length_75888_cov_232.251494	39152	40165	+	flgI	93.41	71.61	YP_001006757	(flgI) flagellar P-ring protein precursor FlgI [Flagella (VF0394)] [Yersinia enterocolitica subsp. enterocolitica 8081]
CVMA24	NODE_24_length_75888_cov_232.251494	40279	41057	+	flgJ	80.63	65.92	YP_001006756	(flgJ) flagellar rod assembly protein/muramidase FlgJ [Flagella (VF0394)] [Yersinia enterocolitica subsp. enterocolitica 8081]
CVMA24	NODE_26_length_58392_cov_331.027369	53067	54034	-	icl	73.04	64.93	YP_177728	(icl) Isocitrate lyase Icl (isocitrase) (isocitratase) [Isocitrate lyase (VF0253)] [Mycobacterium tuberculosis H37Rv]
CVMA24	NODE_2_length_542718_cov_250.755441	9980	10668	-	fliA	95.02	74.53	YP_001006726	(fliA) flagellar biosynthesis sigma factor [Flagella (VF0394)] [Yersinia enterocolitica subsp. enterocolitica 8081]
CVMA24	NODE_2_length_542718_cov_250.755441	34531	35517	+	fliG	99.40	78.12	YP_001006742	(fliG) flagellar motor switch protein G [Flagella (VF0394)] [Yersinia enterocolitica subsp. enterocolitica 8081]
CVMA24	NODE_2_length_542718_cov_250.755441	36291	37531	+	fliI	92.79	76.11	YP_001006744	(fliI) flagellum-specific ATP synthase FliI [Flagella (VF0394)] [Yersinia enterocolitica subsp. enterocolitica 8081]
CVMA24	NODE_2_length_542718_cov_250.755441	39926	40934	+	fliM	99.30	75.39	YP_001006748	(fliM) flagellar motor switch protein FliM [Flagella (VF0394)] [Yersinia enterocolitica subsp. enterocolitica 8081]
CVMA24	NODE_2_length_542718_cov_250.755441	40970	41338	+	fliN	87.77	75.47	YP_001006749	(fliN) flagellar motor switch protein FliN [Flagella (VF0394)] [Yersinia enterocolitica subsp. enterocolitica 8081]
CVMA24	NODE_2_length_542718_cov_250.755441	41778	42460	+	fliP	98.98	76.53	YP_001006751	(fliP) flagellar biosynthetic protein FliP [Flagella (VF0394)] [Yersinia enterocolitica subsp. enterocolitica 8081]
CVMA24	NODE_2_length_542718_cov_250.755441	42471	42740	+	fliQ	100.00	72.59	YP_001006752	(fliQ) flagellar biosynthetic protein FliQ [Flagella (VF0394)] [Yersinia enterocolitica subsp. enterocolitica 8081]
CVMA24	NODE_2_length_542718_cov_250.755441	167073	168088	-	rffG	97.34	63.76	NP_439034	(rffG) dTDP-glucose 46-dehydratase [LOS (CVF494)] [Haemophilus influenzae Rd KW20]
CVMA24	NODE_2_length_542718_cov_250.755441	177006	178034	-	manB	74.91	67.41	YP_001007254	(manB) phosphomannomutase [O-antigen (VF0392)] [Yersinia enterocolitica subsp. enterocolitica 8081]
CVMA24	NODE_2_length_542718_cov_250.755441	181497	182218	-	fcl	74.33	68.73	YP_001007256	(fcl) GDP-fucose synthetase [O-antigen (VF0392)] [Yersinia enterocolitica subsp. enterocolitica 8081]
CVMA24	NODE_36_length_21750_cov_289.734416	249	1022	-	fepC	94.61	77.06	NP_752606	(fepC) ferrienterobactin ABC transporter ATPase [Enterobactin (VF0228)] [Escherichia coli CFT073]
CVMA24	NODE_36_length_21750_cov_289.734416	1034	1887	-	fepG	86.00	77.64	NP_752607	(fepG) iron-enterobactin ABC transporter permease [Enterobactin (VF0228)] [Escherichia coli CFT073]
CVMA24	NODE_36_length_21750_cov_289.734416	2045	2892	-	fepD	83.38	77.95	NP_752608	(fepD) ferrienterobactin ABC transporter permease [Enterobactin (VF0228)] [Escherichia coli CFT073]
CVMA24	NODE_36_length_21750_cov_289.734416	3138	4362	+	entS	97.92	76.65	NP_752609	(entS) enterobactin exporter iron-regulated [enterobactin (IA019)] [Escherichia coli CFT073]
CVMA24	NODE_36_length_21750_cov_289.734416	4943	5815	-	fepB	91.01	75.34	NP_752610	(fepB) ferrienterobactin ABC transporter periplasmic binding protein [Enterobactin (VF0228)] [Escherichia coli CFT073]
CVMA24	NODE_36_length_21750_cov_289.734416	6039	7225	+	entC	99.16	72.24	NP_752611	(entC) isochorismate synthase 1 [Enterobactin (VF0228)] [Escherichia coli CFT073]
CVMA24	NODE_36_length_21750_cov_289.734416	7235	8826	+	entE	98.63	75.55	NP_752612	(entE) 23-dihydroxybenzoate-AMP ligase component of enterobactin synthase multienzyme complex [Enterobactin (VF0228)] [Escherichia coli CFT073]
CVMA24	NODE_36_length_21750_cov_289.734416	8858	9705	+	entB	98.60	80.37	NP_752613	(entB) isochorismatase [Enterobactin (VF0228)] [Escherichia coli CFT073]
CVMA24	NODE_36_length_21750_cov_289.734416	9730	10455	+	entA	96.65	77.40	NP_752614	(entA) 23-dihydro-23-dihydroxybenzoate dehydrogenase [Enterobactin (VF0228)] [Escherichia coli CFT073]
CVMA24	NODE_3_length_536428_cov_239.363467	208255	209946	+	msbA	95.46	63.83	NP_438233	(msbA) lipid transporter ATP-binding/permease [LOS (CVF494)] [Haemophilus influenzae Rd KW20]
CVMA24	NODE_3_length_536428_cov_239.363467	255396	256442	-	ompA	100.00	86.06	AAF37887	(ompA) outer membrane protein A [OmpA (VF0236)] [Escherichia coli O18:K1:H7 str. RS218]
CVMA24	NODE_3_length_536428_cov_239.363467	361357	361641	+	flhD	78.33	70.83	YP_001006784	(flhD) flagellar transcriptional activator FlhD [Flagella (VF0394)] [Yersinia enterocolitica subsp. enterocolitica 8081]
CVMA24	NODE_3_length_536428_cov_239.363467	361719	362273	+	flhC	95.36	75.99	YP_001006783	(flhC) flagellar biosynthesis transcription activator FlhC [Flagella (VF0394)] [Yersinia enterocolitica subsp. enterocolitica 8081]
CVMA24	NODE_3_length_536428_cov_239.363467	362430	363260	+	motA	93.47	72.36	YP_001006782	(motA) flagellar motor protein MotA [peritrichous flagella (AI145)] [Yersinia enterocolitica subsp. enterocolitica 8081]
CVMA24	NODE_3_length_536428_cov_239.363467	366377	366838	+	cheW	92.57	75.59	YP_001006779	(cheW) purine-binding chemotaxis protein CheW [peritrichous flagella (AI145)] [Yersinia enterocolitica subsp. enterocolitica 8081]
CVMA24	NODE_3_length_536428_cov_239.363467	377189	378003	+	cheR	97.95	70.70	YP_001006776	(cheR) chemotaxis methyltransferase CheR [peritrichous flagella (AI145)] [Yersinia enterocolitica subsp. enterocolitica 8081]
CVMA24	NODE_3_length_536428_cov_239.363467	378010	379037	+	cheB	97.24	73.64	YP_001006775	(cheB) chemotaxis-specific methylesterase CheB [peritrichous flagella (AI145)] [Yersinia enterocolitica subsp. enterocolitica 8081]
CVMA24	NODE_3_length_536428_cov_239.363467	379079	379466	+	cheY	99.49	78.09	YP_001006774	(cheY) chemotaxis regulatory protein CheY [peritrichous flagella (AI145)] [Yersinia enterocolitica subsp. enterocolitica 8081]
CVMA24	NODE_3_length_536428_cov_239.363467	379515	380121	+	cheZ	93.02	72.96	YP_001006773	(cheZ) chemotaxis regulator CheZ [peritrichous flagella (AI145)] [Yersinia enterocolitica subsp. enterocolitica 8081]
CVMA24	NODE_3_length_536428_cov_239.363467	382195	384265	+	flhA	99.28	73.87	YP_001006770	(flhA) flagellar biosynthesis protein FlhA [Flagella (VF0394)] [Yersinia enterocolitica subsp. enterocolitica 8081]
CVMA24	NODE_3_length_536428_cov_239.363467	499023	499459	+	hsiB1/vipA	84.20	73.00	NP_248773	(hsiB1/vipA) type VI secretion system tubule-forming protein VipA [HSI-I (VF0334)] [Pseudomonas aeruginosa PAO1]
CVMA24	NODE_3_length_536428_cov_239.363467	499788	501029	+	hsiC1/vipB	82.97	75.52	NP_248774	(hsiC1/vipB) type VI secretion system tubule-forming protein VipB [HSI-I (VF0334)] [Pseudomonas aeruginosa PAO1]
CVMA24	NODE_4_length_442692_cov_277.557620	143137	143663	+	clpP	87.44	67.11	NP_465991	(clpP) ATP-dependent Clp protease proteolytic subunit [ClpP (VF0074)] [Listeria monocytogenes EGD-e]
CVMA24	NODE_4_length_442692_cov_277.557620	434667	436918	-	fepA	98.44	75.43	NP_752600	(fepA) ferrienterobactin outer membrane transporter [Enterobactin (VF0228)] [Escherichia coli CFT073]
CVMA24	NODE_4_length_442692_cov_277.557620	437178	438368	+	fes	97.26	69.42	NP_752602	(fes) enterobactin/ferric enterobactin esterase [enterobactin (IA019)] [Escherichia coli CFT073]
CVMA24	NODE_4_length_442692_cov_277.557620	438640	442459	+	entF	97.58	72.71	NP_752604	(entF) enterobactin synthase multienzyme complex component ATP-dependent [Enterobactin (VF0228)] [Escherichia coli CFT073]
CVMA24	NODE_6_length_304609_cov_303.353280	17774	19290	+	cheD	90.44	70.92	YP_001006778	(cheD) methyl-accepting chemotaxis protein CheD [peritrichous flagella (AI145)] [Yersinia enterocolitica subsp. enterocolitica 8081]
CVMA24	NODE_6_length_304609_cov_303.353280	196592	197473	+	lpxC	95.53	70.24	NP_439302	(lpxC) UDP-3-O-(R-3-hydroxymyristoyl)-N-acetylglucosamine deacetylase [LOS (CVF494)] [Haemophilus influenzae Rd KW20]
CVMA24	NODE_6_length_304609_cov_303.353280	284533	285218	+	lpxA	86.82	67.69	NP_439219	(lpxA) UDP-N-acetylglucosamine acyltransferase [LOS (CVF494)] [Haemophilus influenzae Rd KW20]
CVMA24	NODE_6_length_304609_cov_303.353280	301020	301736	-	IlpA	87.41	70.14	NP_933683	(IlpA) immunogenic lipoprotein A [IlpA (VF0513)] [Vibrio vulnificus YJ016]
CVMA24	NODE_8_length_229680_cov_220.124127	8106	8983	+	gtrB	93.98	68.66	NP_706258	(gtrB) bactoprenol glucosyl transferase [LPS (VF0124)] [Shigella flexneri 2a str. 301]
CVMA24	NODE_8_length_229680_cov_220.124127	24312	25134	+	chuS	79.11	67.67	NP_756169	(chuS) heme oxygenase ChuS [Chu (VF0227)] [Escherichia coli CFT073]
CVMA24	NODE_8_length_229680_cov_220.124127	26115	26896	+	chuU	77.54	64.24	NP_756179	(chuU) heme permease protein ChuU [Chu (VF0227)] [Escherichia coli CFT073]

## Sheet: CVMA36
Supplementary Table 1
Virulence Factor Gene predicted in CVMA36 genome
BLASTp: Parameters: Coverage > 70%; Identity 30%
Strain	SEQUENCE	START	END	STRAND	GENE	%COVERAGE	%IDENTITY	ACCESSION	PRODUCT
CVMA36	NODE_11_length_204205_cov_24.438826	56210	56616	-	luxS	78.23	71.81	NP_230208	(luxS) S-ribosylhomocysteinase [AI-2 (VF0406)] [Vibrio cholerae O1 biovar El Tor str. N16961]
CVMA36	NODE_12_length_190224_cov_19.941708	11476	12374	-	gtrB	96.13	69.23	NP_706258	(gtrB) bactoprenol glucosyl transferase [LPS (VF0124)] [Shigella flexneri 2a str. 301]
CVMA36	NODE_12_length_190224_cov_19.941708	48662	49904	-	hsiC1/vipB	82.83	74.64	NP_248774	(hsiC1/vipB) type VI secretion system tubule-forming protein VipB [HSI-I (VF0334)] [Pseudomonas aeruginosa PAO1]
CVMA36	NODE_12_length_190224_cov_19.941708	50238	50674	-	hsiB1/vipA	84.20	72.31	NP_248773	(hsiB1/vipA) type VI secretion system tubule-forming protein VipA [HSI-I (VF0334)] [Pseudomonas aeruginosa PAO1]
CVMA36	NODE_12_length_190224_cov_19.941708	163335	165405	-	flhA	99.23	74.60	YP_001006770	(flhA) flagellar biosynthesis protein FlhA [Flagella (VF0394)] [Yersinia enterocolitica subsp. enterocolitica 8081]
CVMA36	NODE_12_length_190224_cov_19.941708	165425	166546	-	flhB	96.18	66.29	YP_001006771	(flhB) flagellar biosynthetic protein FlhB [Flagella (VF0394)] [Yersinia enterocolitica subsp. enterocolitica 8081]
CVMA36	NODE_12_length_190224_cov_19.941708	167478	168084	-	cheZ	93.02	73.94	YP_001006773	(cheZ) chemotaxis regulator CheZ [peritrichous flagella (AI145)] [Yersinia enterocolitica subsp. enterocolitica 8081]
CVMA36	NODE_12_length_190224_cov_19.941708	168133	168520	-	cheY	99.49	78.35	YP_001006774	(cheY) chemotaxis regulatory protein CheY [peritrichous flagella (AI145)] [Yersinia enterocolitica subsp. enterocolitica 8081]
CVMA36	NODE_12_length_190224_cov_19.941708	168562	169589	-	cheB	97.14	73.77	YP_001006775	(cheB) chemotaxis-specific methylesterase CheB [peritrichous flagella (AI145)] [Yersinia enterocolitica subsp. enterocolitica 8081]
CVMA36	NODE_12_length_190224_cov_19.941708	169596	170410	-	cheR	97.71	71.01	YP_001006776	(cheR) chemotaxis methyltransferase CheR [peritrichous flagella (AI145)] [Yersinia enterocolitica subsp. enterocolitica 8081]
CVMA36	NODE_12_length_190224_cov_19.941708	174196	174656	-	cheW	91.57	76.61	YP_001006779	(cheW) purine-binding chemotaxis protein CheW [peritrichous flagella (AI145)] [Yersinia enterocolitica subsp. enterocolitica 8081]
CVMA36	NODE_12_length_190224_cov_19.941708	177762	178591	-	motA	93.36	71.48	YP_001006782	(motA) flagellar motor protein MotA [peritrichous flagella (AI145)] [Yersinia enterocolitica subsp. enterocolitica 8081]
CVMA36	NODE_12_length_190224_cov_19.941708	178748	179302	-	flhC	95.36	74.91	YP_001006783	(flhC) flagellar biosynthesis transcription activator FlhC [Flagella (VF0394)] [Yersinia enterocolitica subsp. enterocolitica 8081]
CVMA36	NODE_12_length_190224_cov_19.941708	179380	179664	-	flhD	78.06	69.20	YP_001006784	(flhD) flagellar transcriptional activator FlhD [Flagella (VF0394)] [Yersinia enterocolitica subsp. enterocolitica 8081]
CVMA36	NODE_14_length_143506_cov_28.996207	122926	124566	+	htpB	98.85	70.56	YP_094724	(htpB) Hsp60 60K heat shock protein HtpB [Hsp60 (VF0159)] [Legionella pneumophila subsp. pneumophila str. Philadelphia 1]
CVMA36	NODE_15_length_129717_cov_20.755970	67911	68969	+	ompA	100.00	85.74	AAF37887	(ompA) outer membrane protein A [OmpA (VF0236)] [Escherichia coli O18:K1:H7 str. RS218]
CVMA36	NODE_15_length_129717_cov_20.755970	108548	110143	-	msbA	90.02	63.97	NP_438233	(msbA) lipid transporter ATP-binding/permease [LOS (CVF494)] [Haemophilus influenzae Rd KW20]
CVMA36	NODE_16_length_122229_cov_21.069659	53602	53834	-	fliQ	86.30	73.82	YP_001006752	(fliQ) flagellar biosynthetic protein FliQ [Flagella (VF0394)] [Yersinia enterocolitica subsp. enterocolitica 8081]
CVMA36	NODE_16_length_122229_cov_21.069659	53845	54527	-	fliP	99.42	77.31	YP_001006751	(fliP) flagellar biosynthetic protein FliP [Flagella (VF0394)] [Yersinia enterocolitica subsp. enterocolitica 8081]
CVMA36	NODE_16_length_122229_cov_21.069659	54966	55334	-	fliN	88.01	75.67	YP_001006749	(fliN) flagellar motor switch protein FliN [Flagella (VF0394)] [Yersinia enterocolitica subsp. enterocolitica 8081]
CVMA36	NODE_16_length_122229_cov_21.069659	55370	56378	-	fliM	99.30	75.79	YP_001006748	(fliM) flagellar motor switch protein FliM [Flagella (VF0394)] [Yersinia enterocolitica subsp. enterocolitica 8081]
CVMA36	NODE_16_length_122229_cov_21.069659	58737	59977	-	fliI	92.72	74.52	YP_001006744	(fliI) flagellum-specific ATP synthase FliI [Flagella (VF0394)] [Yersinia enterocolitica subsp. enterocolitica 8081]
CVMA36	NODE_16_length_122229_cov_21.069659	60751	61737	-	fliG	99.40	77.41	YP_001006742	(fliG) flagellar motor switch protein G [Flagella (VF0394)] [Yersinia enterocolitica subsp. enterocolitica 8081]
CVMA36	NODE_16_length_122229_cov_21.069659	78135	78823	+	fliA	95.02	74.67	YP_001006726	(fliA) flagellar biosynthesis sigma factor [Flagella (VF0394)] [Yersinia enterocolitica subsp. enterocolitica 8081]
CVMA36	NODE_16_length_122229_cov_21.069659	99950	100449	-	hcp-2	96.34	74.00	NP_232418	(hcp-2) type VI secretion system substrate Hcp-2 [VAS (SS181)] [Vibrio cholerae O1 biovar El Tor str. N16961]
CVMA36	NODE_16_length_122229_cov_21.069659	101825	103059	+	vipB/mglB	83.10	69.70	NP_232509	(vipB/mglB) type VI secretion system tubule-forming protein VipB [T6SS (VF0335)] [Vibrio cholerae O1 biovar El Tor str. N16961]
CVMA36	NODE_19_length_70797_cov_25.183541	65834	66660	+	galU	92.57	65.02	NP_438972	(galU) glucosephosphate uridylyltransferase [LOS (CVF494)] [Haemophilus influenzae Rd KW20]
CVMA36	NODE_1_length_515509_cov_27.190935	215525	217042	+	cheD	90.32	70.67	YP_001006778	(cheD) methyl-accepting chemotaxis protein CheD [peritrichous flagella (AI145)] [Yersinia enterocolitica subsp. enterocolitica 8081]
CVMA36	NODE_1_length_515509_cov_27.190935	406896	407778	+	lpxC	95.64	69.82	NP_439302	(lpxC) UDP-3-O-(R-3-hydroxymyristoyl)-N-acetylglucosamine deacetylase [LOS (CVF494)] [Haemophilus influenzae Rd KW20]
CVMA36	NODE_1_length_515509_cov_27.190935	495434	496121	+	lpxA	86.31	67.19	NP_439219	(lpxA) UDP-N-acetylglucosamine acyltransferase [LOS (CVF494)] [Haemophilus influenzae Rd KW20]
CVMA36	NODE_1_length_515509_cov_27.190935	511920	512636	-	IlpA	87.16	70.78	NP_933683	(IlpA) immunogenic lipoprotein A [IlpA (VF0513)] [Vibrio vulnificus YJ016]
CVMA36	NODE_2_length_465949_cov_30.048316	349268	350187	+	rfaD	98.81	71.12	NP_439271	(rfaD) ADP-L-glycero-D-mannoheptose-6-epimerase [LOS (VF0044)] [Haemophilus influenzae Rd KW20]
CVMA36	NODE_3_length_456890_cov_24.632361	58145	58603	+	gmhA/lpcA	78.46	73.20	NP_439337	(gmhA/lpcA) phosphoheptose isomerase [LOS (CVF494)] [Haemophilus influenzae Rd KW20]
CVMA36	NODE_3_length_456890_cov_24.632361	285916	286348	+	clpP	72.03	67.89	NP_465991	(clpP) ATP-dependent Clp protease proteolytic subunit [ClpP (VF0074)] [Listeria monocytogenes EGD-e]
CVMA36	NODE_4_length_445756_cov_27.101263	202678	203448	+	kpsM	98.58	69.33	AAA24046	(kpsM) KpsM [K1 capsule (VF0239)] [Escherichia coli O18:K1:H7 str. RS218]
CVMA36	NODE_4_length_445756_cov_27.101263	203445	204029	+	kpsT	88.18	72.79	AAA24047	(kpsT) KpsT [K1 capsule (VF0239)] [Escherichia coli O18:K1:H7 str. RS218]
CVMA36	NODE_4_length_445756_cov_27.101263	210226	211631	-	kpsD	83.36	73.41	AAA21682	(kpsD) KpsD [K1 capsule (VF0239)] [Escherichia coli O18:K1:H7 str. RS218]
CVMA36	NODE_4_length_445756_cov_27.101263	230695	232076	+	rfaE	96.16	65.85	NP_439675	(rfaE) ADP-heptose synthase [LOS (VF0044)] [Haemophilus influenzae Rd KW20]
CVMA36	NODE_4_length_445756_cov_27.101263	304963	307023	-	iutA	90.04	67.71	NP_755498	(iutA) ferric aerobactin receptor precusor IutA [Aerobactin (VF0229)] [Escherichia coli CFT073]
CVMA36	NODE_5_length_413061_cov_22.506894	331533	332254	+	fcl	74.33	70.80	YP_001007256	(fcl) GDP-fucose synthetase [O-antigen (VF0392)] [Yersinia enterocolitica subsp. enterocolitica 8081]
CVMA36	NODE_5_length_413061_cov_22.506894	335717	336745	+	manB	74.98	67.18	YP_001007254	(manB) phosphomannomutase [O-antigen (VF0392)] [Yersinia enterocolitica subsp. enterocolitica 8081]
CVMA36	NODE_5_length_413061_cov_22.506894	345522	346536	+	rffG	96.94	64.52	NP_439034	(rffG) dTDP-glucose 46-dehydratase [LOS (CVF494)] [Haemophilus influenzae Rd KW20]
CVMA36	NODE_6_length_383396_cov_19.757732	3301	4137	-	csgG	99.88	79.12	NP_460110	(csgG) curli production assembly/transport protein CsgG [Agf (VF0103)] [Salmonella enterica subsp. enterica serovar Typhimurium str. LT2]
CVMA36	NODE_6_length_383396_cov_19.757732	4164	4537	-	csgF	89.45	75.93	NP_460111	(csgF) curli production assembly/transport protein CsgF [Agf (VF0103)] [Salmonella enterica subsp. enterica serovar Typhimurium str. LT2]
CVMA36	NODE_6_length_383396_cov_19.757732	4604	4927	-	csgE	81.82	72.22	NP_460112	(csgE) curli production assembly/transport protein CsgE [Agf (VF0103)] [Salmonella enterica subsp. enterica serovar Typhimurium str. LT2]
CVMA36	NODE_6_length_383396_cov_19.757732	4998	5648	-	csgD	99.69	75.34	NP_460113	(csgD) DNA-binding transcriptional regulator CsgD [curli fibers/thin aggregative fimbriae (AGF) (AI094)] [Salmonella enterica subsp. enterica serovar Typhimurium str. LT2]
CVMA36	NODE_6_length_383396_cov_19.757732	6413	6864	+	csgB	98.90	75.06	NP_460114	(csgB) minor curlin subunit precursor curli nucleator protein CsgB [Agf (VF0103)] [Salmonella enterica subsp. enterica serovar Typhimurium str. LT2]
CVMA36	NODE_6_length_383396_cov_19.757732	6909	7352	+	csgA	96.71	67.97	NP_460115	(csgA) curlin major subunit CsgA [Agf (VF0103)] [Salmonella enterica subsp. enterica serovar Typhimurium str. LT2]
CVMA36	NODE_6_length_383396_cov_19.757732	33727	34130	+	flgB	96.14	73.90	YP_001006764	(flgB) flagellar basal-body rod protein FlgB [Flagella (VF0394)] [Yersinia enterocolitica subsp. enterocolitica 8081]
CVMA36	NODE_6_length_383396_cov_19.757732	34146	34550	+	flgC	100.00	71.85	YP_001006763	(flgC) flagellar basal-body rod protein FlgC [Flagella (VF0394)] [Yersinia enterocolitica subsp. enterocolitica 8081]
CVMA36	NODE_6_length_383396_cov_19.757732	36562	37317	+	flgF	98.94	67.80	YP_001006760	(flgF) flagellar basal-body rod protein FlgF [Flagella (VF0394)] [Yersinia enterocolitica subsp. enterocolitica 8081]
CVMA36	NODE_6_length_383396_cov_19.757732	37462	38115	+	flgG	99.69	75.15	YP_001006759	(flgG) flagellar basal-body rod protein FlgG [Flagella (VF0394)] [Yersinia enterocolitica subsp. enterocolitica 8081]
CVMA36	NODE_6_length_383396_cov_19.757732	38314	38864	+	flgH	80.56	74.41	YP_001006758	(flgH) flagellar L-ring protein precursor FlgH [Flagella (VF0394)] [Yersinia enterocolitica subsp. enterocolitica 8081]
CVMA36	NODE_6_length_383396_cov_19.757732	38965	39978	+	flgI	93.04	69.87	YP_001006757	(flgI) flagellar P-ring protein precursor FlgI [Flagella (VF0394)] [Yersinia enterocolitica subsp. enterocolitica 8081]
CVMA36	NODE_6_length_383396_cov_19.757732	40092	40911	+	flgJ	86.26	66.31	YP_001006756	(flgJ) flagellar rod assembly protein/muramidase FlgJ [Flagella (VF0394)] [Yersinia enterocolitica subsp. enterocolitica 8081]
CVMA36	NODE_8_length_293265_cov_18.988093	80243	81092	-	galU	95.27	69.19	NP_438972	(galU) glucosephosphate uridylyltransferase [LOS (CVF494)] [Haemophilus influenzae Rd KW20]
CVMA36	NODE_8_length_293265_cov_18.988093	117103	117872	-	kdsA	89.71	72.32	NP_439706	(kdsA) 2-dehydro-3-deoxyphosphooctonate aldolase [LOS (CVF494)] [Haemophilus influenzae Rd KW20]
CVMA36	NODE_9_length_230209_cov_23.381129	129946	132197	-	fepA	98.26	76.08	NP_752600	(fepA) ferrienterobactin outer membrane transporter [Enterobactin (VF0228)] [Escherichia coli CFT073]
CVMA36	NODE_9_length_230209_cov_23.381129	132468	133648	+	fes	96.01	69.97	NP_752602	(fes) enterobactin/ferric enterobactin esterase [enterobactin (IA019)] [Escherichia coli CFT073]
CVMA36	NODE_9_length_230209_cov_23.381129	133918	137733	+	entF	97.53	73.19	NP_752604	(entF) enterobactin synthase multienzyme complex component ATP-dependent [Enterobactin (VF0228)] [Escherichia coli CFT073]
CVMA36	NODE_9_length_230209_cov_23.381129	139867	140637	-	fepC	94.36	77.20	NP_752606	(fepC) ferrienterobactin ABC transporter ATPase [Enterobactin (VF0228)] [Escherichia coli CFT073]
CVMA36	NODE_9_length_230209_cov_23.381129	140648	141481	-	fepG	83.99	79.26	NP_752607	(fepG) iron-enterobactin ABC transporter permease [Enterobactin (VF0228)] [Escherichia coli CFT073]
CVMA36	NODE_9_length_230209_cov_23.381129	141674	142506	-	fepD	81.91	77.43	NP_752608	(fepD) ferrienterobactin ABC transporter permease [Enterobactin (VF0228)] [Escherichia coli CFT073]
CVMA36	NODE_9_length_230209_cov_23.381129	142752	143975	+	entS	97.84	77.12	NP_752609	(entS) enterobactin exporter iron-regulated [enterobactin (IA019)] [Escherichia coli CFT073]
CVMA36	NODE_9_length_230209_cov_23.381129	144119	144991	-	fepB	91.01	75.46	NP_752610	(fepB) ferrienterobactin ABC transporter periplasmic binding protein [Enterobactin (VF0228)] [Escherichia coli CFT073]
CVMA36	NODE_9_length_230209_cov_23.381129	145215	146401	+	entC	99.83	72.39	NP_752611	(entC) isochorismate synthase 1 [Enterobactin (VF0228)] [Escherichia coli CFT073]
CVMA36	NODE_9_length_230209_cov_23.381129	146411	148002	+	entE	98.76	74.20	NP_752612	(entE) 23-dihydroxybenzoate-AMP ligase component of enterobactin synthase multienzyme complex [Enterobactin (VF0228)] [Escherichia coli CFT073]
CVMA36	NODE_9_length_230209_cov_23.381129	148034	148877	+	entB	98.02	79.84	NP_752613	(entB) isochorismatase [Enterobactin (VF0228)] [Escherichia coli CFT073]
CVMA36	NODE_9_length_230209_cov_23.381129	148906	149631	+	entA	97.19	77.14	NP_752614	(entA) 23-dihydro-23-dihydroxybenzoate dehydrogenase [Enterobactin (VF0228)] [Escherichia coli CFT073]
